# Supplementary material for: High Breakdown Strength and Energy Storage Density in Aligned SrTiO3@SiO2 Core–Shell Platelets Incorporated Polymer Composites
Source: Membranes (Basel). 2021 Sep 30;11(10):756. doi: 10.3390/membranes11100756 (PMC8541088; doi:10.3390/membranes11100756)
Supplement: Supplementary file 1 [file membranes-11-00756-s001.zip]

Archive with 1 entries (1 files):
- membranes-1389285-supplementary.pdf
